# Supplementary material for: Rimonabant and Cannabidiol Rewrite the Interactions between Breast Cancer Cells and Tumor Microenvironment
Source: Int J Mol Sci. 2023 Aug 30;24(17):13427. doi: 10.3390/ijms241713427 (PMC10487984; doi:10.3390/ijms241713427)
Supplement: Supplementary file 1 [file ijms-24-13427-s001.zip]

Archive with 1 entries (1 files):
- ijms-2564428-supplementary.pdf
